# Supplementary material for: Geriatric End-of-Life Screening Tool Prediction of 6-Month Mortality in Older Patients
Source: JAMA Netw Open. 2024 May 31;7(5):e2414213. doi: 10.1001/jamanetworkopen.2024.14213 (PMC11143461; doi:10.1001/jamanetworkopen.2024.14213)
Supplement: Supplement 2. — eTable. Serious Illness ICD-10 Codes [file jamanetwopen-e2414213-s002.xlsx]

## Sheet: Serious illness ICD-10 codes
Serious illness ICD-10 codes from Kelley et al., 2019 (PMID: 30876955)
Patient must have one or more ICDs from this sheet. If the patient has diabetes, they must also have an ICD from the second sheet.
Stroke	Liver disease	Hip fracture	Cancer	Heart disease	Lung disease	Neurodegenerative disease	Diabetes	AIDS	Renal Failure	Dementia
G9731	I8500	S72043A	C153	I0981	J411	G10	E1037	B200	I120	F0150
G9732	I8501	S72042A	C154	I110	J418	G1221	E102	B201	I1311	F0151
I6000	I8510	S72046A	C155	I130	J42	G132	E1021	B202	N185	F0280
I6001	I8511	S72044A	C158	I132	J430	G138	E1022	B203	N186	F0281
I6002	K702	S72041A	C159	I501	J431	G230	E1029	B204	N19	F0390
I6010	K7030	S72045A	C160	I5020	J432	G231	E103	B205	Z4931	F0391
I6011	K7031	S72019C	C161	I5021	J438	G232	E10311	B206	Z4932	F051
I6012	K7040	S72001B	C162	I5022	J439	G238	E10319	B207	Z9115	F1027
I602	K7041	S72009B	C163	I5023	J440	G239	E10321	B208	Z992	F1097
I6020	K7210	S72001C	C164	I5030	J441	G114	E103211	B209		G300
I6021	K7290	S72002B	C165	I5031	J449	G120	E103212	B21X		G301
I6022	K7291	S72009C	C166	I5032	J470	G121	E103213	B210		G308
I6030	K740	S72002C	C168	I5033	J471	G122	E103219	B211		G309
I6031	K741	S72019B	C169	I5040	J479	G1220	E103291	B212		G3101
I6032	K742	S7223XB	C220	I5041	J60	G1221	E103292	B213		G3109
I604	K743	S72033C	C221	I5042	J61	G1222	E103293	B217		G311
I6050	K744	S72099A	C222	I5043	J620	G1223	E103299	B218		G3183
I6051	K745	S72009A	C223	I5043	J628	G1224	E10331	B219		A8100
I6052	K7460	S72002A	C224	I50810	J630	G1225	E103311	B22X		A8101
I606	K7469	S72001A	C227	I50811	J631	G1229	E103312	B220		A8109
I607	K766	S72026B	C228	I50812	J632	G128	E103313	B221		A811
I608	K767	S72022C	C229	I50813	J633	G129	E103319	B222		A812
I609		S72022B	C250	I50814	J634	G131	E103391	B227		A818
I610		S72023B	C251	I5082	J635	G132	E103392			A8181
I611		S72021C	C252	I5083	J636	G138	E103393			A8182
I612		S72024C	C253	I5084	J64		E103399			A8183
I613		S72025B	C254	I5089	J65		E10341
I614		S72021B	C257	I509	J660		E103411
I615		S72024B	C258		J661		E103412
I616		S72023C	C259		J662		E103413
I618		S72025C	C33		J668		E103419
I619		S72026C	C384		J670		E103491
I6300		S7226XB	C450		J671		E103492
I63011		S7226XC	C480		J672		E103493
I63012		S72043B	C481		J673		E103499
I63013		S72099B	C482		J674		E10351
I63019		S72033B	C488		J675		E103511
I6302		S72032C	C561		J676		E103512
I63031		S72031C	C562		J677		E103513
I63032		S72031B	C569		J678		E103519
I63033		S72036C	C5700		J679		E103521
I63039		S72035C	C5701		J684		E103522
I6309		S72034C	C5702		J8410		E103523
I6310		S72033C	C5710		J84112		E103529
I63111		S72034B	C573		J8417		E103531
I63112		S72036B	C574		J9600		E103532
I63113		S72032B	C710		J9601		E103533
I63119		S72035B	C712		J9602		E103539
I6312		S7222XA	C713		J9610		E103541
I63131		S7223XA	C714		J9611		E103542
I63132		S7224XA	C717		J9612		E103543
I63133		S7226XA	C718		J9620		E103549
I63139		S7225XA	C719		J9621		E103551
I6319		S7221XA	C770		J9622		E103552
I6320		S72012A	C771		J9690		E103553
I63211		S72019A	C772		J9691		E103559
I63212		S72011A	C773		J9692		E103591
I63213		S7224XC	C774		J982		E103592
I63219		S7223XC	C775		J983		E103593
I6322		S7222XC	C778				E103599
I63231		S7224XB	C779				E1036
I63232		S7226XB	C7800				E1037X1
I63233		S7226XC	C781				E1037X2
I63239		S7223XB	C782				E1037X3
I6329		S7225XC	C7830				E1037X9
I6330		S7221XC	C7839				E1039
I63311		S7222XB	C784				E104
I63312		S7221XB	C785				E1040
I63313		S7225XB	C786				E1043
I63319		S72009C	C787				E1044
I63321		S72046A	C7880				E1049
I63322		S7223XC	C7889				E105
I63323		S72099C	C7900				E1051
I63329		S72032A	C7901				E1052
I63331		S72031A	C79011				E1059
I63332		S72034A	C79019				E10610
I63333		S72035A	C7902				E1065
I63339		S72033A	C792				E107
I63341		S72036A	C7931				E108
I63342		S72143B	C7932				E112
I63343		S72026B	C7949				E1121
I63349		S72099A	C7951				E1122
I6339		S72091A	C7952				E1129
I6340		S72065A	C7960				E113
I63411		S72051A	C7961				E11311
I63412		S72059A	C7962				E11319
I63413		S72052A	C7970				E11321
I63419		S72066A	C7981				E113211
I63421		S72061A	C7982				E113212
I63422		S72092A	C7989				E113213
I63423		S72062A	C800				E113219
I63429		S72063A	C9100				E113291
I63431		S72064A	C9102				E113292
I63432		S72146A	C9110				E113293
I63433		S72142A	C9112				E113299
I63439		S72145A	C9190				E11331
I63441		S72143A	C9192				E113311
I63442		S72144A	C91Z0				E113312
I63443		S72141A	C91Z2				E113313
I63449		S72023A	C9200				E113319
I6349		S72023C	C9202				E113391
I6350		S72143A	C9210				E113392
I63511		S72021A	C9212				E113393
I63512		S72025A	C9220				E113399
I63513		S72022A	C9222				E11341
I63519		S72024A	C9230				E113411
I63521		S72023A	C9232				E113412
I63522		S72026A	C9240				E113413
I63523		S72036B	C9242				E113419
I63529		S72146C	C9250				E113491
I63531		S72146A	C9252				E113492
I63532		S72146B	C9262				E113493
I63533		S72066C	C9290				E113499
I63539		S72065C	C9292				E11351
I63541		S72059B	C92A2				E113511
I63542		S72066B	C92Z0				E113512
I63543		S72064C	C92Z2				E113513
I63549		S72063C	C9300				E113519
I6359		S72051C	C9302				E113521
I636		S72099B	C9310				E113522
I638		S72063B	C9312				E113523
I639		S72065B	C9332				E113529
I97810		S72091C	C93910				E113531
I97811		S72062C	C9392				E113532
I97820		S72061C	C93Z0				E113533
I97821		S72092B	C93Z2				E113539
		S72062B	C9400				E113541
		S72052B	C9402				E113542
		S72064B	C9420				E113543
		S72091B	C9422				E113549
		S72092C	C9430				E113551
		S72059C	C9432				E113552
		S72052C	C9480				E113553
		S72061B	C9482				E113559
		S72051B	C9500				E113591
		S72099C	C9502				E113592
		S72009A	C9510				E113593
		S72046B	C9512				E113599
		S72026A	C9590				E1136
		S72046C	C9592				E1137X1
		S72126C					E1137X2
		S72122B					E1137X3
		S72134C					E1137X9
		S72113B					E1139
		S72131B					E114
		S72123C					E1140
		S72102C					E1141
		S72132C					E1142
		S72133B					E1143
		S72122C					E1144
		S72121B					E1149
		S72135B					E115
		S72115B					E1151
		S72125C					E1152
		S72109B					E1159
		S72111C					E11610
		S72102B					E1165
		S72132B					E117
		S72113C					E118
		S72112B					E122
		S72116B					E123
		S72116C					E124
		S72136C					E125
		S72133C					E127
		S72114C					E132
		S72126B					E1321
		S72109C					E1322
		S72121C					E1329
		S72124B					E133
		S72111B					E13321
		S72114B					E13329
		S72136B					E13331
		S72112C					E13339
		S72101B					E13341
		S72131C					E13349
		S72124C					E13351
		S72135C					E13359
		S72115C					E1336
		S72123B					E1339
		S72125B					E134
		S72101C					E1340
		S72134B					E1341
		S72109A					E1342
		S72043C					E1344
		S72144C					E1349
		S72146B					E135
		S72142C					E1351
		S72146C					E1352
		S72141C					E1359
		S72145C					E13610
		S72141B					E137
		S72142B					E138
		S72143B					E142
		S72144B					E143
		S72145B					E144
		S72143C					E145
		S72043A					E147
		S72033A
		S72043B
		S72041B
		S72045B
		S72043C
		S72042B
		S72044B
		S72044C
		S72045C
		S72042C
		S72046C
		S72041C
		S72046B
		S72124A
		S72134A
		S72116A
		S72109A
		S72133A
		S72122A
		S72114A
		S72126A
		S72101A
		S72132A
		S72123A
		S72121A
		S72112A
		S72113A
		S72102A
		S72131A
		S72125A
		S72136A
		S72135A
		S72111A
		S72115A
		S72009B
		S72143C
		S7226XA
		S72036A
		S72036C
		S72012B
		S72011C
		S72011B
		S72019C
		S72019B
		S72012C
		S72033B
		S72109B
		S7223XA
		S72026C
		S72109C
		S72019A
		S72023B
		S72091A
		S72064A
		S72063A
		S72116C
		S72052C
		S72124C
		S72111C
		S7224XA
		S72113C
		S72102A
		S72051B
		S72031A
		S72132B
		S72034A
		S72144B
		S72045C
		S72045A
		S72012C
		S72115C
		S72059A
		S72134B
		S72064C
		S72041B
		S72144C
		S72024C
		S72136A
		S72145C
		S72091B
		S72035C
		S72011B
		S72025C
		S72124B
		S72132A
		S72063B
		S72032A
		S72042C
		S72142A
		S7221XC
		S7224XB
		S72121C
		S72066C
		S72042B
		S7225XB
		S72134A
		S72022A
		S72092A
		S72102B
		S72123B
		S72115A
		S72024B
		S72125B
		S72133C
		S7224XC
		S72133A
		S72065A
		S72125A
		S72032B
		S72133B
		S72092B
		S72042A
		S72025A
		S72114B
		S72059C
		S72011A
		S72125C
		S72002B
		S72122A
		S72112A
		S72145A
		S72101B
		S72001C
		S72052A
		S72126A
		S72116A
		S72061C
		S72062B
		S72051C
		S72101A
		S72024A
		S72135B
		S72126B
		S72123A
		S72064B
		S72066B
		S72045B
		S72032C
		S72124A
		S72132C
		S72121A
		S72113B
		S72022B
		S72021B
		S72031B
		S72012B
		S72145B
		S72044A
		S72035B
		S72111B
		S72001B
		S72144A
		S72136B
		S72002A
		S72034B
		S72113A
		S72126C
		S72115B
		S72041A
		S72131C
		S7222XC
		S72034C
		S72021A
		S72123C
		S72141B
		S72134C
		S72142C
		S72059B
		S72112B
		S72131B
		S72122B
		S7222XA
		S72092C
		S72062A
		S72052B
		S72061B
		S72114A
		S72035A
		S7225XC
		S72066A
		S72031C
		S72041C
		S72116B
		S72135C
		S72062C
		S72002C
		S72025B
		S72111A
		S72121B
		S72136C
		S72044C
		S72122C
		S72141C
		S72102C
		S72063C
		S72022C
		S72021C
		S72135A
		S72012A
		S72101C
		S72112C
		S72142B
		S72114C
		S7221XA
		S7225XA
		S72051A
		S72131A
		S72011C
		S72091C
		S7221XB
		S7222XB
		S72001A
		S72061A
		S72044B

## Sheet: Diabetes modifiers
PVD	CAD	Kidney disease
E0852	I200	I120
E0952	I201	I1311
I70221	I208	N184
I70222	I209	N185
I70223	I2101	N186
I70228	I2102	N19
I70229	I2109	Z4931
I70231	I2111	Z4932
I70232	I2119	Z9115
I70233	I2121	Z992
I70234	I2129
I70235	I213
I70238	I214
I70239	I219
I70241	I21A1
I70242	I21A9
I70243	I220
I70244	I221
I70245	I222
I70248	I228
I70249	I229
I7025	I240
I7025	I241
I70261	I248
I70262	I249
I70263	I2510
I70268	I25110
I70269	I25111
I70301	I25118
I70302	I25119
I70303	I252
I70308	I2542
I70309	I255
I70311	I256
I70312	I25700
I70313	I25701
I70318	I25708
I70319	I25709
I70321	I25710
I70322	I25711
I70323	I25718
I70328	I25719
I70329	I25720
I70331	I25721
I70332	I25728
I70333	I25729
I70334	I25730
I70335	I25731
I70338	I25738
I70339	I25739
I70341	I25750
I70342	I25751
I70343	I25758
I70344	I25759
I70345	I25760
I70348	I25761
I70349	I25768
I7035	I25769
I70361	I25790
I70362	I25791
I70363	I25798
I70368	I25799
I70369	I25810
I70391	I25811
I70392	I25812
I70393	I2582
I70398	I2583
I70399	I2589
I70399	I259
I70401
I70402
I70403
I70408
I70409
I70411
I70412
I70413
I70418
I70419
I70421
I70422
I70423
I70428
I70429
I70431
I70432
I70433
I70434
I70435
I70438
I70439
I70441
I70442
I70443
I70444
I70445
I70448
I70449
I7045
I70461
I70462
I70463
I70468
I70469
I70491
I70492
I70493
I70498
I70499
I70501
I70502
I70503
I70508
I70509
I70511
I70512
I70513
I70518
I70519
I70521
I70522
I70523
I70528
I70529
I70531
I70532
I70533
I70534
I70535
I70538
I70539
I70541
I70542
I70543
I70544
I70545
I70548
I70549
I7055
I70561
I70562
I70563
I70568
I70569
I70591
I70592
I70593
I70598
I70599
I70599
I70601
I70602
I70603
I70608
I70609
I70611
I70612
I70613
I70618
I70619
I70621
I70622
I70623
I70628
I70629
I70631
I70632
I70633
I70634
I70635
I70638
I70639
I70641
I70642
I70643
I70644
I70645
I70648
I70649
I7065
I70661
I70662
I70663
I70668
I70669
I70691
I70692
I70693
I70698
I70699
I70701
I70702
I70703
I70708
I70709
I70711
I70712
I70713
I70718
I70719
I70721
I70722
I70723
I70728
I70729
I70731
I70732
I70733
I70734
I70735
I70738
I70739
I70741
I70742
I70743
I70744
I70745
I70748
I70749
I7075
I70761
I70762
I70763
I70768
I70769
I70791
I70792
I70793
I70798
I70799
I7092
I7770
I7771
I7772
I7773
I7774
I7775
I7776
I7777
I7779
Z95820
Z95828
